# Supplementary material for: In the Swim of Cannabis: Developmental Toxicity and Metabolomic Pathway Alterations of Zebrafish Larvae Exposed to THC for the Assessment of Its Potential Environmental and Human Health Impact
Source: Molecules. 2022 Aug 27;27(17):5506. doi: 10.3390/molecules27175506 (PMC9458094; doi:10.3390/molecules27175506)
Supplement: Supplementary file 1 [file molecules-27-05506-s001.zip]

Archive with 3 entries (3 files):
- Supplementary material THC- 3-8-2022.pdf
- Video S1. heart rate non-exposed 96hpf.mp4
- Video S2. concentration 2mg_96hpf.mp4
